# Supplementary material for: SUMO-G5C23-D208G@ZIF-F: A Novel Immobilized Enzyme with Enhanced Stability and Reusability for Organophosphorus Hydrolysis
Source: Int J Mol Sci. 2025 Mar 10;26(6):2469. doi: 10.3390/ijms26062469 (PMC11942619; doi:10.3390/ijms26062469)
Supplement: Supplementary file 1 [file ijms-26-02469-s001.zip]

Archive with 1 entries (1 files):
- ijms-3480394-supplementary.pdf
